# Supplementary material for: Calcium hexa­kis(dihydrogen­phosphito)­stannate(IV), Ca[Sn(H2PO2)6], with some remarks on the so-called Ge2(H2PO2)6 structure type
Source: Acta Crystallogr Sect E Struct Rep Online. 2013 Jul 6;69(Pt 8):i44. doi: 10.1107/S1600536813018205 (PMC3793664; doi:10.1107/S1600536813018205)
Supplement: Supplementary file 1 [file e-69-00i44-sup1.cif]

##############################################################################
#                                                                            #
# This CIF contains the data in a paper accepted for publication in          #
# Acta Crystallographica Section E. It conforms to the requirements of       #
# Notes for Authors for Acta Crystallographica Section E, and has been       #
# peer reviewed under the auspices of the IUCr Commission on Journals.       #
#                                                                            #
# Full details of the Crystallographic Information File format               #
# are given in the paper "The Crystallographic Information File (CIF):       #
# a New Standard Archive File for Crystallography" by S. R. Hall, F. H.      #
# Allen and I. D. Brown [Acta Cryst. (1991), A47, 655-685].                  #
#                                                                            #
# The current version of the core CIF dictionary is obtainable from          #
# ftp://ftp.iucr.org/pub/cif_core.dic.                                       #
#                                                                            #
# Software is freely available for graphical display of the structure(s)     #
# in this CIF. For information consult the CIF software page                 #
# http://www.iucr.org/resources/cif/software.                                #
#                                                                            #
# This file may be used for bona fide research purposes within the           #
# scientific community so long as proper attribution is given to the journal # 
# article from which it was obtained.                                        #
#                                                                            #
##############################################################################
data_I
_audit_creation_method     SHELXL-97
_chemical_name_systematic
;
Calcium hexakis(dihydrogenphosphito)stannate(IV), Ca[Sn(H~2~PO~2~)~6~], with
some remarks on the so-called Ge~2~(H~2~PO~2~)~6~ structure type
;
_chemical_name_common     ?
_chemical_formula_moiety     'Ca H12 O12 P6 Sn'
_chemical_formula_sum     'Ca H12 O12 P6 Sn'
_chemical_formula_iupac     'Ca [Sn (H2 P O2)6]'
_chemical_formula_weight     548.69
_chemical_melting_point     ?
_symmetry_cell_setting     hexagonal
_symmetry_space_group_name_H-M     'R -3'
_symmetry_space_group_name_Hall     '-R 3'
loop_
    _symmetry_equiv_pos_as_xyz
    'x, y, z'
    '-y, x-y, z'
    '-x+y, -x, z'
    'x+2/3, y+1/3, z+1/3'
    '-y+2/3, x-y+1/3, z+1/3'
    '-x+y+2/3, -x+1/3, z+1/3'
    'x+1/3, y+2/3, z+2/3'
    '-y+1/3, x-y+2/3, z+2/3'
    '-x+y+1/3, -x+2/3, z+2/3'
    '-x, -y, -z'
    'y, -x+y, -z'
    'x-y, x, -z'
    '-x+2/3, -y+1/3, -z+1/3'
    'y+2/3, -x+y+1/3, -z+1/3'
    'x-y+2/3, x+1/3, -z+1/3'
    '-x+1/3, -y+2/3, -z+2/3'
    'y+1/3, -x+y+2/3, -z+2/3'
    'x-y+1/3, x+2/3, -z+2/3'
_cell_length_a     11.8619(4)
_cell_length_b     11.8619(4)
_cell_length_c     9.8668(4)
_cell_angle_alpha     90.00
_cell_angle_beta     90.00
_cell_angle_gamma     120.00
_cell_volume     1202.31(8)
_cell_formula_units_Z     3
_cell_measurement_reflns_used     6570
_cell_measurement_theta_min     2.86
_cell_measurement_theta_max     29.96
_cell_measurement_temperature     100(2)
_exptl_crystal_description     needle
_exptl_crystal_colour     colourless
_exptl_crystal_size_max     0.36
_exptl_crystal_size_mid     0.11
_exptl_crystal_size_min     0.05
_exptl_crystal_density_diffrn     2.273
_exptl_crystal_density_meas     ?
_exptl_crystal_density_method     'not measured'
_exptl_crystal_F_000     804
_exptl_absorpt_coefficient_mu     2.559
_exptl_absorpt_correction_type     multi-scan
_exptl_absorpt_process_details     '(SADABS; Bruker, 2009)'
_exptl_absorpt_correction_T_min     0.4593
_exptl_absorpt_correction_T_max     0.8870
_exptl_special_details     ?
_diffrn_ambient_temperature     100(2)
_diffrn_radiation_type     MoK\a
_diffrn_radiation_wavelength     0.71073
_diffrn_radiation_source     'fine-focus sealed tube'
_diffrn_radiation_monochromator     graphite
_diffrn_measurement_device_type     'Bruker APEXII CCD'
_diffrn_measurement_method     '\f and \w scans'
_diffrn_detector_area_resol_mean     ?
_diffrn_reflns_number     18525
_diffrn_reflns_av_R_equivalents     0.0538
_diffrn_reflns_av_sigmaI/netI     0.0151
_diffrn_reflns_theta_min     3.44
_diffrn_reflns_theta_max     29.96
_diffrn_reflns_theta_full     29.96
_diffrn_measured_fraction_theta_max     0.997
_diffrn_measured_fraction_theta_full     0.997
_diffrn_reflns_limit_h_min     -16
_diffrn_reflns_limit_h_max     16
_diffrn_reflns_limit_k_min     -16
_diffrn_reflns_limit_k_max     16
_diffrn_reflns_limit_l_min     -13
_diffrn_reflns_limit_l_max     13
_refine_special_details
;
Refinement of <i>F</i>^2^ against ALL reflections. The weighted <i>R</i>-factor
<i>wR</i> and goodness of fit <i>S</i> are based on <i>F</i>^2^, conventional
<i>R</i>-factors <i>R</i> are based on <i>F</i>, with <i>F</i> set to zero for
negative <i>F</i>^2^. The threshold expression of <i>F</i>^2^ >
\s(<i>F</i>^2^) is used only for calculating <i>R</i>-factors(gt) <i>etc</i>.
and is not relevant to the choice of reflections for refinement.
<i>R</i>-factors based on <i>F</i>^2^ are statistically about twice as large
as those based on <i>F</i>, and <i>R</i>- factors based on ALL data will be
even larger.
;
_reflns_number_total     777
_reflns_number_gt     731
_reflns_threshold_expression     >2sigma(I)
_refine_ls_structure_factor_coef     Fsqd
_refine_ls_matrix_type     full
_refine_ls_R_factor_all     0.0214
_refine_ls_R_factor_gt     0.0200
_refine_ls_wR_factor_gt     0.0570
_refine_ls_wR_factor_ref     0.0575
_refine_ls_goodness_of_fit_ref     1.207
_refine_ls_restrained_S_all     1.207
_refine_ls_number_reflns     777
_refine_ls_number_parameters     33
_refine_ls_number_restraints     0
_refine_ls_hydrogen_treatment     constr
_refine_ls_weighting_scheme     calc
_refine_ls_weighting_details
         'calc w=1/[\s^2^(Fo^2^)+(0.0229P)^2^+3.9531P] where P=(Fo^2^+2Fc^2^)/3'
_atom_sites_solution_hydrogens     geom
_atom_sites_solution_primary     direct
_atom_sites_solution_secondary     difmap
_refine_ls_shift/su_max     0.001
_refine_ls_shift/su_mean     0.000
_refine_diff_density_max     1.021
_refine_diff_density_min     -0.417
_refine_ls_extinction_method     none
_refine_ls_extinction_coef     ?
loop_
    _atom_type_symbol
    _atom_type_description
    _atom_type_scat_dispersion_real
    _atom_type_scat_dispersion_imag
    _atom_type_scat_source
    'O' 'O' 0.0106 0.0060
                         'International Tables Vol C Tables 4.2.6.8 and 6.1.1.4'
    'H' 'H' 0.0000 0.0000
                         'International Tables Vol C Tables 4.2.6.8 and 6.1.1.4'
    'P' 'P' 0.1023 0.0942
                         'International Tables Vol C Tables 4.2.6.8 and 6.1.1.4'
    'Ca' 'Ca' 0.2262 0.3064
                         'International Tables Vol C Tables 4.2.6.8 and 6.1.1.4'
    'Sn' 'Sn' -0.6537 1.4246
                         'International Tables Vol C Tables 4.2.6.8 and 6.1.1.4'
_computing_data_collection     'APEX2 (Bruker, 2009)'
_computing_cell_refinement     'SAINT (Bruker, 2009)'
_computing_data_reduction     'SAINT (Bruker, 2009)'
_computing_structure_solution     'SHELXS97 (Sheldrick, 2008)'
_computing_structure_refinement     'SHELXL97 (Sheldrick, 2008)'
_computing_molecular_graphics
;
DIAMOND (Brandenburg, 2006) and Mercury
(Macrae <i>et al.</i>, 2008)
;
_computing_publication_material     'SHELXTL (Sheldrick, 2008)'
loop_
    _atom_site_type_symbol
    _atom_site_label
    _atom_site_fract_x
    _atom_site_fract_y
    _atom_site_fract_z
    _atom_site_U_iso_or_equiv
    _atom_site_adp_type
    _atom_site_calc_flag
    _atom_site_refinement_flags
    _atom_site_occupancy
    _atom_site_symmetry_multiplicity
    _atom_site_disorder_assembly
    _atom_site_disorder_group
    Sn Sn1 1.0000 1.0000 0.0000 0.01807(11) Uani d S 1 6 . .
    Ca Ca1 1.0000 1.0000 0.5000 0.0192(2) Uani d S 1 6 . .
    P P1 0.78540(5) 0.97330(6) 0.22095(6) 0.02205(14) Uani d . 1 1 . .
    H H1 0.7214 0.8488 0.1657 0.040(6) Uiso d R 1 1 . .
    H H2 0.7073 1.0296 0.2122 0.040(6) Uiso d R 1 1 . .
    O O1 0.89193(16) 1.05182(16) 0.11547(15) 0.0244(3) Uani d . 1 1 . .
    O O2 0.82943(19) 0.9728(2) 0.36084(18) 0.0408(5) Uani d . 1 1 . .
loop_
    _atom_site_aniso_label
    _atom_site_aniso_U_11
    _atom_site_aniso_U_22
    _atom_site_aniso_U_33
    _atom_site_aniso_U_12
    _atom_site_aniso_U_13
    _atom_site_aniso_U_23
    Sn1 0.02121(13) 0.02121(13) 0.01179(16) 0.01061(7) 0.000 0.000
    Ca1 0.0229(3) 0.0229(3) 0.0117(4) 0.01146(15) 0.000 0.000
    P1 0.0205(3) 0.0291(3) 0.0184(3) 0.0138(2) 0.00185(19) 0.0010(2)
    O1 0.0300(8) 0.0253(8) 0.0196(7) 0.0150(7) 0.0060(6) 0.0019(6)
    O2 0.0325(10) 0.0739(15) 0.0187(8) 0.0286(10) 0.0021(7) 0.0070(8)
_geom_special_details
;
All e.s.d.'s (except the e.s.d. in the dihedral angle between two l.s. planes)
are estimated using the full covariance matrix. The cell e.s.d.'s are taken
into account individually in the estimation of e.s.d.'s in distances, angles
and torsion angles; correlations between e.s.d.'s in cell parameters are only
used when they are defined by crystal symmetry. An approximate (isotropic)
treatment of cell e.s.d.'s is used for estimating e.s.d.'s involving l.s.
planes.
;
loop_
    _geom_bond_atom_site_label_1
    _geom_bond_atom_site_label_2
    _geom_bond_site_symmetry_2
    _geom_bond_distance
    _geom_bond_publ_flag
    Sn1 O1 11_565 2.0265(15) ?
    Sn1 O1 2_765 2.0265(15) ?
    Sn1 O1 12_655 2.0266(16) ?
    Sn1 O1 3_675 2.0266(16) ?
    Sn1 O1 . 2.0266(15) yes
    Sn1 O1 10_775 2.0266(16) ?
    Ca1 O2 10_776 2.3302(19) ?
    Ca1 O2 11_566 2.3302(19) ?
    Ca1 O2 2_765 2.3302(19) ?
    Ca1 O2 12_656 2.3302(19) ?
    Ca1 O2 3_675 2.3302(19) ?
    Ca1 O2 . 2.3303(19) yes
    P1 O2 . 1.4768(18) yes
    P1 O1 . 1.5397(16) yes
    P1 H1 . 1.3900 ?
    P1 H2 . 1.3900 ?
loop_
    _geom_angle_atom_site_label_1
    _geom_angle_atom_site_label_2
    _geom_angle_atom_site_label_3
    _geom_angle_site_symmetry_1
    _geom_angle_site_symmetry_3
    _geom_angle
    _geom_angle_publ_flag
    O1 Sn1 O1 11_565 2_765 180.0 ?
    O1 Sn1 O1 11_565 12_655 91.49(6) ?
    O1 Sn1 O1 2_765 12_655 88.51(6) ?
    O1 Sn1 O1 11_565 3_675 88.51(6) ?
    O1 Sn1 O1 2_765 3_675 91.49(6) ?
    O1 Sn1 O1 12_655 3_675 180.00(11) ?
    O1 Sn1 O1 11_565 . 88.52(6) ?
    O1 Sn1 O1 2_765 . 91.48(6) ?
    O1 Sn1 O1 12_655 . 88.52(6) ?
    O1 Sn1 O1 3_675 . 91.48(6) ?
    O1 Sn1 O1 11_565 10_775 91.48(6) ?
    O1 Sn1 O1 2_765 10_775 88.52(6) ?
    O1 Sn1 O1 12_655 10_775 91.48(6) ?
    O1 Sn1 O1 3_675 10_775 88.52(6) ?
    O1 Sn1 O1 . 10_775 180.0 ?
    O2 Ca1 O2 10_776 11_566 88.81(7) ?
    O2 Ca1 O2 10_776 2_765 91.19(7) ?
    O2 Ca1 O2 11_566 2_765 180.0 ?
    O2 Ca1 O2 10_776 12_656 88.81(7) ?
    O2 Ca1 O2 11_566 12_656 88.81(7) ?
    O2 Ca1 O2 2_765 12_656 91.19(7) ?
    O2 Ca1 O2 10_776 3_675 91.19(7) ?
    O2 Ca1 O2 11_566 3_675 91.19(7) ?
    O2 Ca1 O2 2_765 3_675 88.81(7) ?
    O2 Ca1 O2 12_656 3_675 180.0 ?
    O2 Ca1 O2 10_776 . 180.0 ?
    O2 Ca1 O2 11_566 . 91.19(7) ?
    O2 Ca1 O2 2_765 . 88.81(7) ?
    O2 Ca1 O2 12_656 . 91.19(7) ?
    O2 Ca1 O2 3_675 . 88.81(7) ?
    O2 P1 O1 . . 116.70(11) ?
    O2 P1 H1 . . 111.6 ?
    O1 P1 H1 . . 103.0 ?
    O2 P1 H2 . . 112.5 ?
    O1 P1 H2 . . 102.1 ?
    H1 P1 H2 . . 110.1 ?
    P1 O1 Sn1 . . 130.45(10) ?
    P1 O2 Ca1 . . 146.56(12) ?
data_New_Global_Publ_Block
_journal_date_recd_electronic     2013-06-04
_journal_date_accepted     2013-07-01
_journal_name_full     'Acta Crystallographica, Section E'
_journal_year     2013
_journal_volume     69
_journal_issue      8
_journal_page_first     i44
_journal_page_last     i44
_journal_paper_category     QI
_journal_paper_doi     10.1107/S1600536813018205
_journal_coeditor_code     CQ2005
_publ_contact_author_name     'Hans Reuter'
_publ_contact_author_address
;
Institut \"ur Chemie neuer Materialien
Universit\"at of Osnabr\"uck
Barbarastr. 7
D-49069 Osnabr\"uck
;
_publ_contact_author_email     'hreuter@uos.de'
_publ_contact_author_fax     ?
_publ_contact_author_phone     '0541 969 2778'
_publ_section_title
;
Calcium hexakis(dihydrogenphosphito)stannate(IV), Ca[Sn(H~2~PO~2~)~6~], with
some remarks on the so-called Ge~2~(H~2~PO~2~)~6~ structure type
;
_publ_section_title_footnote     .
loop_
    _publ_author_name
    _publ_author_footnote
    _publ_author_address
    'Gieschen, Tobias' .
;
Institut f\"ur Chemie neuer Materialien
Strukturchemie
Universit\"at Osnabr\"uck
Barbarastr. 7
D-49069 Osnabr\"uck
Germany
;
    'Reuter, Hans' .
;
Institut f\"ur Chemie neuer Materialien
Strukturchemie
Universit\"at Osnabr\"uck
Barbarastr. 7
D-49069 Osnabr\"uck
Germany
;
_publ_section_synopsis     .
