# Supplementary material for: Calcium hexa­kis(dihydrogen­phosphito)­stannate(IV), Ca[Sn(H2PO2)6], with some remarks on the so-called Ge2(H2PO2)6 structure type
Source: Acta Crystallogr Sect E Struct Rep Online. 2013 Jul 6;69(Pt 8):i44. doi: 10.1107/S1600536813018205 (PMC3793664; doi:10.1107/S1600536813018205)
Supplement: Supplementary file 2 [file e-69-00i44-Isup2.hkl]

# 
# h,k,l, Fc-squared, Fo-squared, sigma(Fo-squared) and status flag 
# 
data_I
_shelx_title ' TS007_0mb in R-3' 
_shelx_refln_list_code          4 
_shelx_F_calc_maximum      256.69 
_exptl_crystal_F_000       804.00 
_reflns_d_resolution_high  0.7116 
 
loop_ 
 _symmetry_equiv_pos_as_xyz 
 'x, y, z' 
 '-y, x-y, z' 
 '-x+y, -x, z' 
 'x+2/3, y+1/3, z+1/3' 
 '-y+2/3, x-y+1/3, z+1/3' 
 '-x+y+2/3, -x+1/3, z+1/3' 
 'x+1/3, y+2/3, z+2/3' 
 '-y+1/3, x-y+2/3, z+2/3' 
 '-x+y+1/3, -x+2/3, z+2/3' 
 '-x, -y, -z' 
 'y, -x+y, -z' 
 'x-y, x, -z' 
 '-x+2/3, -y+1/3, -z+1/3' 
 'y+2/3, -x+y+1/3, -z+1/3' 
 'x-y+2/3, x+1/3, -z+1/3' 
 '-x+1/3, -y+2/3, -z+2/3' 
 'y+1/3, -x+y+2/3, -z+2/3' 
 'x-y+1/3, x+2/3, -z+2/3' 
 
_cell_length_a    11.8619 
_cell_length_b    11.8619 
_cell_length_c     9.8668 
_cell_angle_alpha  90.000 
_cell_angle_beta   90.000 
_cell_angle_gamma 120.000 
 
_shelx_F_squared_multiplier     1.000 
 
loop_ 
 _refln_index_h 
 _refln_index_k 
 _refln_index_l 
 _refln_F_squared_calc 
 _refln_F_squared_meas 
 _refln_F_squared_sigma 
 _refln_observed_status 
  -1   2   0    56152.45    53931.14    585.82 o 
   0   3   0     3287.10     2984.92     24.97 o 
  -2   4   0      152.19       76.97      3.79 o 
  -4   5   0    18760.46    18985.34    144.01 o 
  -1   5   0    64967.92    64850.77    520.85 o 
  -3   6   0     8630.62     9031.68     73.58 o 
   0   6   0    43320.90    44619.04    347.73 o 
  -5   7   0    10605.89    11153.97     90.45 o 
  -2   7   0    20160.00    20060.49    179.21 o 
  -7   8   0     4051.61     4356.24     44.68 o 
  -4   8   0    11644.74    11995.46    103.30 o 
  -1   8   0     3515.15     3506.26     38.55 o 
  -6   9   0    31889.68    31758.99    268.46 o 
  -3   9   0     1110.16     1115.69     18.76 o 
   0   9   0     5890.11     5927.73     75.38 o 
  -8  10   0     2757.54     2728.98     39.80 o 
  -5  10   0    18049.71    18585.24    188.88 o 
  -2  10   0    10589.39    10384.41    124.07 o 
 -10  11   0      959.02      975.07     32.89 o 
  -7  11   0    11922.40    12196.69    148.77 o 
  -4  11   0      628.61      670.89     20.91 o 
  -1  11   0    13170.43    13091.06    178.44 o 
  -9  12   0     1109.81     1120.06     35.40 o 
  -6  12   0     1315.30     1338.93     31.56 o 
  -3  12   0     5352.95     5347.75     83.94 o 
   0  12   0      756.40      820.31     37.85 o 
 -11  13   0     3476.57     3570.60     83.86 o 
  -8  13   0      906.91      865.23     33.46 o 
  -5  13   0     1936.78     1900.22     53.54 o 
  -2  13   0     2571.45     2659.63     62.44 o 
 -13  14   0      660.90      634.50     37.47 o 
 -10  14   0     6815.29     6782.55    135.71 o 
  -7  14   0     3402.53     3335.33     74.29 o 
  -4  14   0     2113.46     1983.96     55.64 o 
  -1  14   0     2404.10     2364.96     73.11 o 
 -12  15   0     4423.71     4448.16    112.87 o 
  -9  15   0     1256.32     1225.63     51.40 o 
  -6  15   0     6198.78     6124.94    134.41 o 
  -3  15   0     2781.51     2754.17     86.64 o 
 -11  16   0     1882.49     1808.26    113.87 o 
  -8  16   0     1857.10     1885.84     82.01 o 
  -5  16   0      627.36      627.26     56.68 o 
  -3   2   1    55902.54    55677.20    407.97 o 
   0   2   1    17007.29    15007.19    146.54 o 
  -5   3   1    16628.92    16994.77    142.75 o 
  -2   3   1    25731.74    31267.18    214.72 o 
   1   3   1    45040.29    43588.34    338.13 o 
  -7   4   1       63.81       19.38      4.14 o 
  -4   4   1     4751.32     4257.20     34.21 o 
   2   4   1      178.94      252.84      7.03 o 
  -9   5   1     8252.77     8209.04     82.67 o 
  -6   5   1     3019.94     2764.00     26.77 o 
  -3   5   1      719.55      462.10      8.31 o 
   0   5   1      595.92      357.47      9.09 o 
   3   5   1     1347.39     1041.56     16.47 o 
 -11   6   1       34.77       28.22      9.30 o 
  -8   6   1     5078.77     4737.02     48.25 o 
  -5   6   1    13098.67    12538.13    101.16 o 
  -2   6   1     1305.00      920.10     12.91 o 
   1   6   1     9780.06     9453.59     82.74 o 
   4   6   1     5021.97     4803.96     61.88 o 
 -13   7   1      358.02      413.73     21.82 o 
 -10   7   1     2288.29     2303.41     45.42 o 
  -7   7   1     1929.20     2284.20     26.13 o 
  -4   7   1    39654.89    38737.59    303.09 o 
  -1   7   1      265.01      171.20      7.02 o 
   2   7   1     9679.98     9610.42     94.57 o 
   5   7   1     3705.04     3810.80     67.45 o 
 -15   8   1      516.52      534.07     30.63 o 
 -12   8   1       27.80       32.75      9.92 o 
  -9   8   1      231.12      271.02     12.11 o 
  -6   8   1     5651.25     5711.50     52.54 o 
  -3   8   1      193.43      202.38      7.96 o 
   0   8   1    13346.58    13600.15    127.55 o 
   3   8   1      155.51      136.80     15.13 o 
   6   8   1     2809.88     2925.08     65.92 o 
 -14   9   1     1542.45     1500.90     51.39 o 
 -11   9   1     1957.80     1976.17     46.37 o 
  -8   9   1        6.97        7.10      6.21 o 
  -5   9   1    10684.96    10078.66     90.45 o 
  -2   9   1       66.10      122.47      8.39 o 
   1   9   1        4.36       18.26      8.99 o 
   4   9   1     1358.10     1359.74     43.35 o 
   7   9   1       37.13       16.97     25.15 o 
 -16  10   1       11.98       16.08     24.02 o 
 -13  10   1     4873.65     4597.87     87.61 o 
 -10  10   1     2561.80     2663.79     50.22 o 
  -7  10   1     5014.61     4776.69     57.96 o 
  -4  10   1      801.18      781.23     18.78 o 
  -1  10   1     4241.23     4003.69     60.23 o 
   2  10   1      719.95      752.76     26.25 o 
   5  10   1      437.92      499.38     35.30 o 
 -15  11   1     1159.80     1195.61     54.15 o 
 -12  11   1      151.25      131.60     19.30 o 
  -9  11   1     8016.79     8302.45    120.75 o 
  -6  11   1      667.46      649.63     19.78 o 
  -3  11   1     4593.35     4724.30     71.24 o 
   0  11   1     1126.79     1081.67     31.47 o 
   3  11   1      917.87      963.45     43.68 o 
 -14  12   1      990.21     1084.76     46.19 o 
 -11  12   1      303.74      382.23     24.65 o 
  -8  12   1       60.70       39.71     12.24 o 
  -5  12   1     3962.96     4034.02     67.57 o 
  -2  12   1      837.50      882.09     31.96 o 
   1  12   1     2113.79     2102.98     61.35 o 
 -13  13   1      261.66      158.64     26.50 o 
 -10  13   1     1817.83     1826.18     72.61 o 
  -7  13   1     1178.89     1106.51     37.08 o 
  -4  13   1      387.42      403.04     22.27 o 
  -1  13   1     1975.25     2199.28     55.71 o 
   2  13   1       43.93       40.93     28.81 o 
 -12  14   1      568.82      561.02     44.26 o 
  -9  14   1        4.86        8.05     14.19 o 
  -6  14   1      939.73      939.14     35.46 o 
  -3  14   1      127.74      115.25     19.93 o 
   0  14   1      323.31      371.87     42.43 o 
 -11  15   1     1803.05     1748.87     69.30 o 
  -8  15   1     1032.30     1170.84     50.70 o 
  -5  15   1      490.73      441.77     33.27 o 
  -2  15   1      597.86      607.62     41.44 o 
 -10  16   1     2944.57     3131.19    142.44 o 
  -7  16   1      936.51     1072.26     73.15 o 
   0   1   2     3771.36     3742.18     33.03 o 
  -2   2   2    59463.85    60672.04    453.21 o 
   1   2   2    65889.09    66320.59    591.42 o 
  -4   3   2    37633.77    37871.70    302.01 o 
  -1   3   2    37469.44    38528.47    289.02 o 
   2   3   2    22827.77    23785.24    211.03 o 
  -6   4   2     7179.09     7427.84     65.99 o 
  -3   4   2    59723.26    62739.70    453.69 o 
   0   4   2      254.52      389.00      9.01 o 
   3   4   2    28214.41    29510.50    281.03 o 
  -8   5   2    25747.45    25712.28    233.23 o 
  -5   5   2     5838.16     5866.25     49.55 o 
  -2   5   2    10177.17    10850.25     84.53 o 
   1   5   2     8327.60     8526.53     89.37 o 
   4   5   2     2874.37     3081.27     41.45 o 
 -10   6   2     6471.43     6405.48     83.44 o 
  -7   6   2     7782.94     7658.95     68.89 o 
  -4   6   2    51609.66    51791.93    418.07 o 
  -1   6   2      141.97      164.00      5.88 o 
   2   6   2    25965.79    25986.34    232.56 o 
   5   6   2     2344.67     2205.18     48.93 o 
 -12   7   2     6380.03     6385.71    100.94 o 
  -9   7   2     7382.90     8098.56     85.93 o 
  -6   7   2    11935.92    12422.46    102.27 o 
  -3   7   2    19669.17    19867.95    162.10 o 
   0   7   2    32133.88    31978.79    272.04 o 
   3   7   2     1097.31     1132.71     32.21 o 
   6   7   2    11388.27    11124.75    174.61 o 
 -14   8   2      917.30      970.42     39.07 o 
 -11   8   2      996.13     1046.02     32.99 o 
  -8   8   2     8165.31     8702.77     84.98 o 
  -5   8   2     7884.65     8178.85     70.13 o 
  -2   8   2    19765.59    20462.18    181.28 o 
   1   8   2    12936.61    13728.65    144.49 o 
   4   8   2     7908.64     7524.91    124.23 o 
   7   8   2     1267.00     1331.20     45.28 o 
 -16   9   2       72.17       50.71     27.04 o 
 -13   9   2     6601.43     6731.60    126.03 o 
 -10   9   2        8.71       16.36      8.85 o 
  -7   9   2     6212.80     6328.02     66.99 o 
  -4   9   2     6292.64     6536.95     65.20 o 
  -1   9   2     7070.93     6992.35     77.95 o 
   2   9   2     2293.84     2380.19     52.01 o 
   5   9   2     4625.12     4543.90     92.20 o 
 -15  10   2     1583.84     1627.63     68.55 o 
 -12  10   2     2418.98     2537.23     55.22 o 
  -9  10   2    16844.66    16866.02    201.91 o 
  -6  10   2      286.05      260.97     11.99 o 
  -3  10   2    14794.84    14592.42    167.26 o 
   0  10   2      111.05      106.90     13.09 o 
   3  10   2      908.05      834.00     34.66 o 
   6  10   2     1455.88     1400.71     62.38 o 
 -14  11   2     6491.53     6385.39    156.07 o 
 -11  11   2     4699.68     4607.21     79.55 o 
  -8  11   2    11186.86    11075.42    143.04 o 
  -5  11   2     9428.89     9415.72    121.06 o 
  -2  11   2      504.65      488.10     24.66 o 
   1  11   2     4104.32     4116.90     78.07 o 
   4  11   2       97.24      106.44     22.42 o 
 -13  12   2     2961.26     2862.13     74.24 o 
 -10  12   2    10846.70    10671.01    185.79 o 
  -7  12   2     2588.14     2843.32     57.79 o 
  -4  12   2    11950.85    12171.51    178.65 o 
  -1  12   2     4010.13     3834.59     84.70 o 
   2  12   2     1056.23     1022.60     48.11 o 
 -15  13   2       92.60       73.89     33.42 o 
 -12  13   2     1552.21     1537.01     52.77 o 
  -9  13   2     3033.36     3209.24     72.87 o 
  -6  13   2     3000.92     3045.10     77.21 o 
  -3  13   2     3433.13     3389.05     71.06 o 
   0  13   2     6510.31     6288.96    128.08 o 
 -14  14   2      927.94      921.50     78.44 o 
 -11  14   2        5.01        8.60     17.83 o 
  -8  14   2     1739.94     1740.26     55.09 o 
  -5  14   2      601.20      527.27     30.56 o 
  -2  14   2     2243.08     2177.85     67.67 o 
 -13  15   2     1219.93     1148.06     65.48 o 
 -10  15   2     1748.24     1746.28     64.23 o 
  -7  15   2        6.28        4.57     20.91 o 
  -4  15   2     1953.26     2158.31     67.52 o 
  -9  16   2     4102.25     4049.61    142.16 o 
  -6  16   2     1214.07     1201.84     66.47 o 
   0   0   3      186.85      391.51     10.73 o 
   1   1   3     1143.24      853.41     10.39 o 
  -1   2   3    20023.49    19110.68    148.38 o 
   2   2   3     3206.10     2817.82     31.71 o 
  -3   3   3    20937.71    20562.22    161.75 o 
   0   3   3       57.52       26.23      3.54 o 
   3   3   3    27343.56    27326.11    253.30 o 
  -5   4   3     5829.97     5328.55     50.37 o 
  -2   4   3    10843.29     8874.18     71.87 o 
   1   4   3     3548.24     3264.37     40.02 o 
   4   4   3     1002.26     1034.65     18.67 o 
  -7   5   3     3152.14     3149.70     35.05 o 
  -4   5   3     1343.49     1178.39     14.31 o 
  -1   5   3      276.77      427.90      9.07 o 
   2   5   3     6962.57     6714.88     75.51 o 
   5   5   3      116.46      103.58     10.27 o 
  -9   6   3      118.86      149.95     10.04 o 
  -6   6   3     7790.37     7442.48     66.05 o 
  -3   6   3      595.27      983.54     13.71 o 
   0   6   3     1357.30     1274.02     19.10 o 
   3   6   3     1153.57     1061.57     21.90 o 
   6   6   3     6623.11     6365.24    107.06 o 
 -11   7   3     9992.72     9704.47    152.44 o 
  -8   7   3     3910.64     3850.40     46.68 o 
  -5   7   3      169.43      113.22      5.95 o 
  -2   7   3    16552.44    16471.33    141.37 o 
   1   7   3      184.32      279.87     10.20 o 
   4   7   3     1131.15     1118.31     31.05 o 
   7   7   3      140.13      115.07     19.91 o 
 -13   8   3     3630.37     3745.13     89.77 o 
 -10   8   3       42.43       44.02     11.47 o 
  -7   8   3    17421.51    17387.55    160.83 o 
  -4   8   3     1966.91     1792.16     24.27 o 
  -1   8   3    11909.70    11668.87    111.51 o 
   2   8   3     3915.60     3813.37     59.55 o 
   5   8   3      295.37      336.61     22.55 o 
   8   8   3      196.27      165.90     33.14 o 
 -15   9   3       59.44       39.67     22.62 o 
 -12   9   3      636.16      705.06     33.19 o 
  -9   9   3      742.46      759.27     22.16 o 
  -6   9   3       22.21       21.23      6.70 o 
  -3   9   3    24238.24    23947.83    230.86 o 
   0   9   3      593.84      533.75     17.73 o 
   3   9   3     4982.28     5045.37     87.18 o 
   6   9   3      962.61      992.16     44.13 o 
 -14  10   3       22.02       11.29     19.11 o 
 -11  10   3       21.40       17.25     12.36 o 
  -8  10   3      559.51      610.65     21.92 o 
  -5  10   3        4.90       12.79      7.63 o 
  -2  10   3      788.07      829.84     27.27 o 
   1  10   3     4538.81     4432.62     76.21 o 
   4  10   3       13.00       -6.45     14.19 o 
 -13  11   3      405.14      476.29     35.49 o 
 -10  11   3      483.63      533.99     24.45 o 
  -7  11   3      558.42      579.28     22.29 o 
  -4  11   3       14.01       22.12      9.82 o 
  -1  11   3        6.78        8.71     11.25 o 
   2  11   3       21.15       23.69     14.48 o 
 -15  12   3       73.98      140.96     36.88 o 
 -12  12   3     6511.62     6400.28    129.14 o 
  -9  12   3     1475.62     1497.31     45.83 o 
  -6  12   3      782.53      743.62     31.33 o 
  -3  12   3      427.00      445.20     24.34 o 
   0  12   3        3.71      -16.19     14.98 o 
   3  12   3       10.78        1.11     24.60 o 
 -14  13   3      576.34      567.64     60.78 o 
 -11  13   3     1147.78     1252.73     46.02 o 
  -8  13   3     8591.80     8675.79    155.03 o 
  -5  13   3       43.29       49.48     15.68 o 
  -2  13   3     2469.13     2539.32     76.73 o 
   1  13   3      515.05      515.05     36.17 o 
 -13  14   3      638.10      631.58     45.19 o 
 -10  14   3      250.19      279.98     26.57 o 
  -7  14   3      870.72      925.45     39.54 o 
  -4  14   3     3890.89     4128.69    112.41 o 
  -1  14   3      134.46      137.09     27.31 o 
 -12  15   3        4.86       13.90     25.17 o 
  -9  15   3      133.44      176.70     28.16 o 
  -6  15   3       71.44       49.01     22.92 o 
  -3  15   3      448.26      455.03     43.56 o 
  -8  16   3       70.99       54.00     34.51 o 
  -1   1   4     9710.49     8898.66     68.29 o 
  -3   2   4     9130.03     9846.02     86.73 o 
   0   2   4     5718.46     5404.21     49.73 o 
  -5   3   4    36649.20    37955.98    354.36 o 
  -2   3   4    37287.57    38150.06    291.65 o 
   1   3   4    15622.10    17760.88    166.70 o 
  -7   4   4     7086.28     7405.07     76.15 o 
  -4   4   4    53481.87    54989.63    485.83 o 
  -1   4   4    41903.71    44117.21    381.21 o 
   2   4   4    17284.82    17267.28    178.64 o 
  -9   5   4     2957.24     3169.79     45.73 o 
  -6   5   4    26229.22    27331.46    252.91 o 
  -3   5   4     9240.09     9118.39     81.12 o 
   0   5   4    39211.79    40381.06    372.27 o 
   3   5   4     6923.04     6825.76     82.35 o 
 -11   6   4    10846.03    10904.47    170.79 o 
  -8   6   4        9.12       12.44      6.20 o 
  -5   6   4     6382.75     6399.31     58.68 o 
  -2   6   4    16144.25    16755.71    148.95 o 
   1   6   4      137.53      110.61      8.00 o 
   4   6   4    17754.22    18014.51    232.74 o 
 -13   7   4     3427.27     3430.50     81.31 o 
 -10   7   4     5526.29     5568.29     85.70 o 
  -7   7   4     7745.40     8175.80     80.81 o 
  -4   7   4       96.52       61.46      5.10 o 
  -1   7   4     7222.75     7620.32     76.97 o 
   2   7   4     2185.14     2269.23     40.85 o 
   5   7   4      839.29      885.09     32.01 o 
 -15   8   4     5558.06     5309.37    130.27 o 
 -12   8   4     5219.61     5116.11    100.16 o 
  -9   8   4    11143.21    11088.99    141.85 o 
  -6   8   4     6657.66     6599.06     65.80 o 
  -3   8   4    10577.92    10308.54     97.55 o 
   0   8   4      800.32      783.92     19.51 o 
   3   8   4     6018.94     5900.26    104.79 o 
   6   8   4      295.98      314.80     33.60 o 
 -14   9   4     1739.19     1649.38     63.95 o 
 -11   9   4    11721.27    11294.71    180.82 o 
  -8   9   4     6929.52     7154.31     88.38 o 
  -5   9   4    15865.30    15934.43    168.32 o 
  -2   9   4    14241.53    14016.41    168.60 o 
   1   9   4     9164.97     8936.67    120.23 o 
   4   9   4      593.99      612.94     29.34 o 
 -13  10   4      119.02      109.92     21.21 o 
 -10  10   4     7950.21     8069.75    121.81 o 
  -7  10   4     9076.99     9113.26    122.59 o 
  -4  10   4     6178.30     6167.90     89.89 o 
  -1  10   4    19001.09    18722.92    248.93 o 
   2  10   4     3995.59     3883.27     71.17 o 
   5  10   4     2189.15     2098.07     68.14 o 
 -15  11   4      207.33      222.01     47.27 o 
 -12  11   4     2275.50     2173.83     71.45 o 
  -9  11   4       43.38       47.14     13.47 o 
  -6  11   4     6872.28     7124.06    104.70 o 
  -3  11   4     3877.10     3777.67     75.13 o 
   0  11   4     2672.80     2569.92     60.13 o 
   3  11   4     5114.24     4923.78    100.61 o 
 -14  12   4      300.32      211.81     38.43 o 
 -11  12   4     2863.33     2887.79     73.24 o 
  -8  12   4     2353.55     2325.38     56.20 o 
  -5  12   4        6.30       -1.40     11.77 o 
  -2  12   4     3305.82     3207.80     80.14 o 
   1  12   4      358.29      364.66     28.65 o 
 -13  13   4     2295.50     2442.97     92.17 o 
 -10  13   4     3421.92     3325.38     79.94 o 
  -7  13   4     3151.96     3171.19     74.46 o 
  -4  13   4     1193.51     1195.42     48.91 o 
  -1  13   4        4.47       12.31     19.81 o 
 -12  14   4     4260.64     4262.55    109.69 o 
  -9  14   4     2427.54     2402.55     70.01 o 
  -6  14   4     5580.19     5577.66    120.55 o 
  -3  14   4     1028.20     1050.01     74.26 o 
 -11  15   4     2951.67     2899.24     86.47 o 
  -8  15   4     2439.44     2363.16     89.11 o 
  -5  15   4     2545.74     2491.32     96.06 o 
   0   1   5     9921.67     8920.35     70.50 o 
  -2   2   5      209.42       78.72      5.00 o 
   1   2   5     1781.52     1483.13     18.89 o 
  -4   3   5     6293.13     6236.79     63.02 o 
  -1   3   5       57.94       45.30      4.09 o 
   2   3   5      326.54      481.43     11.68 o 
  -6   4   5     6143.70     5884.26     63.58 o 
  -3   4   5     1516.00     1351.53     18.04 o 
   0   4   5    18912.21    19128.28    172.46 o 
   3   4   5     3161.80     3476.71     46.54 o 
  -8   5   5     3873.99     3705.78     48.33 o 
  -5   5   5    19783.48    19345.85    190.55 o 
  -2   5   5    15993.02    15832.61    141.77 o 
   1   5   5     1321.05     1174.29     22.31 o 
   4   5   5     6621.27     6530.54     91.75 o 
 -10   6   5      659.94      720.40     24.34 o 
  -7   6   5     5445.04     5413.29     61.42 o 
  -4   6   5     2938.58     2871.15     31.38 o 
  -1   6   5    22665.11    21180.42    198.47 o 
   2   6   5     1187.21     1271.75     32.27 o 
   5   6   5     2410.94     2424.70     56.60 o 
 -12   7   5     1089.89      959.49     37.21 o 
  -9   7   5     5372.60     5303.47     82.69 o 
  -6   7   5      713.85      806.05     17.42 o 
  -3   7   5     1022.25      985.72     16.21 o 
   0   7   5     3184.34     3228.29     44.44 o 
   3   7   5     3360.11     3454.33     65.09 o 
   6   7   5     1045.09     1058.10     46.71 o 
 -14   8   5     2402.00     2548.97     80.78 o 
 -11   8   5      275.77      321.92     20.47 o 
  -8   8   5       12.12        8.38      8.77 o 
  -5   8   5       79.50       68.82      7.75 o 
  -2   8   5      583.99      715.42     18.94 o 
   1   8   5      674.85      718.18     22.28 o 
   4   8   5      769.61      816.86     38.82 o 
   7   8   5      677.88      658.57     47.30 o 
 -13   9   5       45.93       93.71     20.79 o 
 -10   9   5     9507.64     9538.92    161.13 o 
  -7   9   5       28.55       17.29      8.14 o 
  -4   9   5       16.59       21.61      7.25 o 
  -1   9   5     2469.36     2393.14     44.18 o 
   2   9   5      541.40      453.57     23.69 o 
   5   9   5      864.20      897.33     43.36 o 
 -15  10   5     1011.56      928.13     67.36 o 
 -12  10   5     1099.95     1118.29     46.80 o 
  -9  10   5     2774.27     2798.47     57.24 o 
  -6  10   5     7920.81     7883.06    111.65 o 
  -3  10   5      776.55      712.11     29.08 o 
   0  10   5     1582.50     1606.67     40.58 o 
   3  10   5     1702.02     1804.00     50.25 o 
 -14  11   5      353.71      396.16     45.66 o 
 -11  11   5      612.31      597.56     44.41 o 
  -8  11   5     2234.46     2362.03     53.22 o 
  -5  11   5     4375.27     4291.55     71.98 o 
  -2  11   5     4476.54     4440.43     84.82 o 
   1  11   5      849.40      868.09     35.41 o 
   4  11   5     1006.35     1079.59     53.11 o 
 -13  12   5      145.16       80.11     31.52 o 
 -10  12   5     1042.83     1009.72     42.59 o 
  -7  12   5      313.17      317.92     24.27 o 
  -4  12   5     1632.08     1587.86     51.72 o 
  -1  12   5      656.16      625.35     34.43 o 
   2  12   5     1977.41     2121.01    110.72 o 
 -12  13   5       40.20        6.08     24.75 o 
  -9  13   5       37.58       51.09     18.11 o 
  -6  13   5     1404.80     1480.42     48.04 o 
  -3  13   5      604.88      488.20     42.11 o 
   0  13   5      961.56      909.98     52.91 o 
 -11  14   5     1716.62     1670.52     71.37 o 
  -8  14   5        3.39      -11.02     18.81 o 
  -5  14   5      337.45      396.86     38.31 o 
  -2  14   5       48.67       39.78     26.22 o 
 -10  15   5      413.96      402.61     43.00 o 
  -7  15   5     2250.81     2491.04    115.44 o 
  -4  15   5       18.20       10.97     30.21 o 
   0   0   6     6027.01     6442.67     98.03 o 
   1   1   6    34067.46    35217.58    281.04 o 
  -1   2   6     4522.56     4839.28     44.20 o 
   2   2   6    44054.35    44154.51    380.57 o 
  -3   3   6     2466.64     2543.73     29.34 o 
   0   3   6    38541.61    38171.61    317.10 o 
   3   3   6     1895.51     1888.49     27.07 o 
  -5   4   6     1650.65     1886.91     27.59 o 
  -2   4   6     2524.54     2784.88     31.39 o 
   1   4   6    12689.50    12539.04    122.64 o 
   4   4   6     3870.53     3995.21     63.22 o 
  -7   5   6    16568.45    16940.88    191.33 o 
  -4   5   6     5003.87     5483.66     61.28 o 
  -1   5   6     9784.82     9724.27     92.77 o 
   2   5   6     1411.93     1638.28     35.00 o 
   5   5   6     1697.39     1726.67     39.90 o 
  -9   6   6    28512.62    28130.24    382.17 o 
  -6   6   6     4081.89     4307.05     57.05 o 
  -3   6   6    31268.74    31707.03    297.58 o 
   0   6   6    10688.81    10912.08    113.74 o 
   3   6   6     1080.03     1063.21     38.63 o 
   6   6   6     2389.75     2317.83     62.51 o 
 -11   7   6     1624.18     1600.24     51.06 o 
  -8   7   6    14322.96    14133.17    197.37 o 
  -5   7   6    19887.20    20057.05    212.06 o 
  -2   7   6     6093.46     5924.15     71.54 o 
   1   7   6    21073.40    21440.10    275.40 o 
   4   7   6     2649.75     2722.41     63.33 o 
   7   7   6     1740.94     1637.89     64.95 o 
 -13   8   6      767.35      703.45     40.75 o 
 -10   8   6     4590.29     4542.72     83.70 o 
  -7   8   6     1057.78     1185.72     30.09 o 
  -4   8   6    10374.90    10347.45    119.56 o 
  -1   8   6     6756.31     6864.34     88.85 o 
   2   8   6     3805.46     3786.99     77.75 o 
   5   8   6     9076.27     8791.34    182.18 o 
 -12   9   6     2491.15     2297.79     73.07 o 
  -9   9   6     1821.34     1848.84     47.90 o 
  -6   9   6     2063.71     2098.19     36.62 o 
  -3   9   6      338.69      401.11     17.90 o 
   0   9   6     4923.48     4950.05     84.38 o 
   3   9   6     3295.37     3168.38     78.89 o 
 -14  10   6     4764.81     4896.75    145.60 o 
 -11  10   6      646.62      663.13     42.13 o 
  -8  10   6     5817.64     6000.40    100.20 o 
  -5  10   6     2563.52     2553.22     50.50 o 
  -2  10   6      544.90      586.57     24.56 o 
   1  10   6     2846.89     2594.56     62.84 o 
   4  10   6     1007.82     1058.49     41.28 o 
 -13  11   6     3904.53     3943.86    159.03 o 
 -10  11   6     5105.87     5219.31    129.94 o 
  -7  11   6     2787.71     2744.14     57.80 o 
  -4  11   6     9295.89     9184.82    158.80 o 
  -1  11   6     1343.50     1278.33     40.48 o 
   2  11   6     2158.71     2135.25     64.69 o 
 -12  12   6      473.20      479.76     47.51 o 
  -9  12   6     5966.07     5863.94    119.02 o 
  -6  12   6     7134.39     6813.10    128.27 o 
  -3  12   6     1787.52     1761.84     62.96 o 
   0  12   6     7512.27     7345.68    153.11 o 
 -11  13   6     1019.36     1048.88     68.61 o 
  -8  13   6     1118.49      989.49     41.42 o 
  -5  13   6     5670.35     5972.60    175.99 o 
  -2  13   6     1472.02     1429.99     61.53 o 
 -10  14   6      551.87      471.87     45.99 o 
  -7  14   6     1557.16     1560.64     77.76 o 
  -4  14   6      454.10      413.12     43.76 o 
  -1   1   7      742.61      942.56     14.19 o 
  -3   2   7     3882.30     3789.68     39.53 o 
   0   2   7     7301.27     7388.70     66.24 o 
  -5   3   7       29.18       18.01      6.69 o 
  -2   3   7    21903.38    21657.70    182.93 o 
   1   3   7     5497.85     5322.97     56.13 o 
  -7   4   7     4491.67     4521.82     68.64 o 
  -4   4   7      433.14      516.98     14.78 o 
  -1   4   7     6920.22     6552.18     61.06 o 
   2   4   7    12188.67    11985.84    135.11 o 
  -9   5   7     1659.26     1600.68     39.92 o 
  -6   5   7     4341.81     4267.96     61.97 o 
  -3   5   7    10686.83    10357.67    108.66 o 
   0   5   7      912.77      964.83     19.57 o 
   3   5   7     4470.26     4321.54    114.31 o 
 -11   6   7     1264.16     1355.71     44.05 o 
  -8   6   7     2992.89     2975.57     53.53 o 
  -5   6   7      420.09      473.05     16.09 o 
  -2   6   7       12.46       29.38      7.12 o 
   1   6   7     3061.00     3197.03     56.88 o 
   4   6   7      831.07      826.82     42.49 o 
 -13   7   7      362.95      366.87     29.56 o 
 -10   7   7     2529.25     2607.02     64.07 o 
  -7   7   7     5642.42     5684.33     87.62 o 
  -4   7   7     5158.31     4938.64     66.46 o 
  -1   7   7       81.13       85.57      9.06 o 
   2   7   7     1448.69     1408.94     39.38 o 
   5   7   7      115.25      130.99     17.54 o 
 -12   8   7     2811.08     2907.67     78.10 o 
  -9   8   7      950.84     1032.03     40.41 o 
  -6   8   7     4837.94     4752.88     68.02 o 
  -3   8   7     4268.86     4385.45     69.26 o 
   0   8   7     1191.04     1147.80     33.95 o 
   3   8   7     1896.88     1945.72     63.71 o 
   6   8   7      234.58      293.16     30.21 o 
 -14   9   7       86.07       89.09     31.94 o 
 -11   9   7       62.84       65.42     19.48 o 
  -8   9   7     4856.52     4819.50     92.65 o 
  -5   9   7        5.53       -6.57      8.98 o 
  -2   9   7     1413.30     1481.39     34.40 o 
   1   9   7     3249.48     3346.43     77.98 o 
   4   9   7      413.26      409.72     36.47 o 
 -13  10   7      887.93     1038.35     71.45 o 
 -10  10   7        5.02        7.84     19.77 o 
  -7  10   7        9.73       13.27     12.11 o 
  -4  10   7     2200.11     2232.78     51.14 o 
  -1  10   7      561.63      447.78     25.57 o 
   2  10   7     2754.76     2777.33     87.14 o 
 -12  11   7      728.29      847.26     67.72 o 
  -9  11   7      667.61      728.04     43.22 o 
  -6  11   7      147.32      171.27     16.83 o 
  -3  11   7      233.61      250.06     23.50 o 
   0  11   7      817.26      870.78     35.86 o 
 -11  12   7      707.56      726.11     59.51 o 
  -8  12   7     1229.48     1343.88     49.21 o 
  -5  12   7     2138.90     2205.62     70.04 o 
  -2  12   7      271.71      254.46     24.10 o 
 -10  13   7       10.12       18.89     37.98 o 
  -7  13   7     2565.22     2839.56     87.25 o 
  -4  13   7     1462.54     1434.09     70.56 o 
  -9  14   7      937.38      944.43     69.50 o 
  -6  14   7        3.54      -13.41     29.12 o 
   0   1   8    22821.83    22811.42    209.35 o 
  -2   2   8    15181.80    15378.98    148.52 o 
   1   2   8      548.82      531.68     13.97 o 
  -4   3   8      760.03      865.49     20.90 o 
  -1   3   8    21680.10    21667.36    200.03 o 
   2   3   8     3194.50     3426.57     49.91 o 
  -6   4   8     8056.38     8178.85    114.92 o 
  -3   4   8    17281.51    17450.32    188.16 o 
   0   4   8     4122.08     4161.71     52.26 o 
   3   4   8    22536.52    22100.33    277.06 o 
  -8   5   8     1132.50     1173.66     34.56 o 
  -5   5   8     7436.50     7488.57    106.26 o 
  -2   5   8     8399.69     8217.41     94.36 o 
   1   5   8    13165.20    13168.31    155.52 o 
   4   5   8     6267.47     6107.04    108.71 o 
 -10   6   8     1863.63     1912.89     71.42 o 
  -7   6   8     6465.33     6434.53     99.68 o 
  -4   6   8      443.71      435.91     17.72 o 
  -1   6   8     9888.77     9805.36    122.14 o 
   2   6   8     4797.64     4669.33     79.53 o 
   5   6   8     2716.72     2739.50     73.52 o 
 -12   7   8     4893.62     4784.23    117.82 o 
  -9   7   8      501.77      557.87     29.86 o 
  -6   7   8    11994.09    12110.02    165.75 o 
  -3   7   8     3189.96     3336.54     60.03 o 
   0   7   8      883.10      814.94     24.84 o 
   3   7   8     4997.55     4871.39    101.95 o 
   6   7   8      113.82      113.32     26.96 o 
 -11   8   8     3807.29     3980.40    112.94 o 
  -8   8   8    10751.51    10554.72    179.37 o 
  -5   8   8     2233.39     2381.33     45.37 o 
  -2   8   8    11710.85    11603.54    158.72 o 
   1   8   8      771.50      772.83     42.92 o 
   4   8   8     1091.45     1040.28     51.08 o 
 -13   9   8     1451.72     1298.65     78.02 o 
 -10   9   8     2775.26     2732.07     83.18 o 
  -7   9   8     7403.13     7195.03    140.83 o 
  -4   9   8     7752.40     7477.57    128.35 o 
  -1   9   8     1420.19     1412.68     41.10 o 
   2   9   8     7291.08     7172.21    158.85 o 
 -12  10   8     2181.46     2345.73    104.54 o 
  -9  10   8      377.22      349.88     28.03 o 
  -6  10   8     4781.11     4971.70     84.93 o 
  -3  10   8     2678.85     2615.39     58.65 o 
   0  10   8     2937.04     2907.47     75.02 o 
   3  10   8     2114.60     1939.98     93.10 o 
 -11  11   8     2386.05     2461.35    123.65 o 
  -8  11   8      712.83      620.64     38.77 o 
  -5  11   8      916.87      867.54     38.88 o 
  -2  11   8     2256.71     2250.86     61.87 o 
   1  11   8     1055.95     1238.87     68.81 o 
 -10  12   8       81.00       48.74     45.65 o 
  -7  12   8     6030.91     6045.13    166.30 o 
  -4  12   8      300.76      238.06     28.35 o 
  -1  12   8     1461.14     1461.81     56.00 o 
  -9  13   8     3032.67     2862.45    147.03 o 
  -6  13   8     1180.34     1150.63     65.31 o 
  -3  13   8     5904.71     6003.95    173.38 o 
   0   0   9    29822.21    28960.50    449.27 o 
   1   1   9     2678.26     2584.90     34.94 o 
  -1   2   9     1860.50     1737.59     27.19 o 
   2   2   9      374.94      354.06     15.33 o 
  -3   3   9      104.86      127.09     10.21 o 
   0   3   9      300.00      268.13     12.34 o 
   3   3   9      743.62      771.11     25.89 o 
  -5   4   9    10801.82    10827.05    148.15 o 
  -2   4   9      561.74      504.29     16.91 o 
   1   4   9     3195.58     3187.55     49.32 o 
   4   4   9      466.96      556.85     24.79 o 
  -7   5   9      750.18      774.42     29.26 o 
  -4   5   9     1069.03     1104.44     29.01 o 
  -1   5   9     7859.04     7906.10    107.19 o 
   2   5   9      255.90      261.64     16.75 o 
   5   5   9     3475.14     3356.44     93.41 o 
  -9   6   9       24.99       -7.89     15.57 o 
  -6   6   9     3945.88     3874.24     69.80 o 
  -3   6   9       40.98       51.18      9.10 o 
   0   6   9     2789.10     2682.85     46.77 o 
   3   6   9     5012.05     5112.58     87.16 o 
   6   6   9       57.45       75.50     23.97 o 
 -11   7   9      192.65      212.82     29.96 o 
  -8   7   9       10.18       11.37     14.15 o 
  -5   7   9     1103.06     1171.74     34.75 o 
  -2   7   9     1145.75     1144.12     31.78 o 
   1   7   9       11.69       35.50     11.74 o 
   4   7   9     1636.98     1782.60     73.89 o 
 -10   8   9     2201.26     2315.61     81.03 o 
  -7   8   9      192.18      170.37     17.59 o 
  -4   8   9     2137.59     2228.02     49.86 o 
  -1   8   9        9.77        5.89     12.62 o 
   2   8   9      477.88      537.48     38.46 o 
 -12   9   9      841.50      766.96     54.21 o 
  -9   9   9      444.88      364.66     30.95 o 
  -6   9   9     8196.92     8301.96    137.10 o 
  -3   9   9        3.19       -1.18     12.12 o 
   0   9   9     1805.37     1801.27     51.55 o 
   3   9   9        2.23      -25.51     24.60 o 
 -11  10   9     2439.20     2439.72     88.76 o 
  -8  10   9       62.18       49.12     23.34 o 
  -5  10   9     3148.79     3243.72     80.03 o 
  -2  10   9     2229.03     2273.22     61.31 o 
   1  10   9       86.76       73.13     29.11 o 
 -10  11   9        3.24        0.69     52.62 o 
  -7  11   9     1606.58     1488.86     64.73 o 
  -4  11   9      113.32       53.75     20.33 o 
  -1  11   9     3186.31     3222.04     92.09 o 
  -9  12   9        8.36        1.78     41.09 o 
  -6  12   9       29.46       28.42     24.73 o 
  -3  12   9      769.36      815.70     47.02 o 
  -1   1  10     7099.39     7275.14     84.39 o 
  -3   2  10    13194.79    13053.90    170.76 o 
   0   2  10     6703.48     6707.88     88.40 o 
  -5   3  10     5931.54     5736.82     94.69 o 
  -2   3  10      294.41      318.61     13.97 o 
   1   3  10     9151.12     8919.62    122.67 o 
  -7   4  10     2032.48     2051.82     53.28 o 
  -4   4  10     7857.93     7738.17    108.18 o 
  -1   4  10     2149.21     2207.36     40.79 o 
   2   4  10      338.78      307.70     17.92 o 
  -9   5  10     5930.83     5813.50    124.05 o 
  -6   5  10     4868.24     4728.22     81.58 o 
  -3   5  10     6375.50     6599.08     95.87 o 
   0   5  10     3496.38     3562.90     63.89 o 
   3   5  10     4208.89     4283.80     84.94 o 
 -11   6  10      487.42      495.49     39.90 o 
  -8   6  10     4698.87     4576.38    102.99 o 
  -5   6  10     7889.52     7869.15    130.32 o 
  -2   6  10     4205.20     4349.70     72.35 o 
   1   6  10     7168.86     7019.51    117.21 o 
   4   6  10     4559.99     4383.20    104.98 o 
 -10   7  10     1802.76     1727.14    101.83 o 
  -7   7  10       62.42       50.84     16.23 o 
  -4   7  10    11422.04    11220.66    163.09 o 
  -1   7  10     1751.73     1791.73     47.38 o 
   2   7  10     6311.30     6191.05    119.66 o 
  -9   8  10     1732.07     1711.47     66.79 o 
  -6   8  10     2341.60     2206.12     83.44 o 
  -3   8  10      222.63      187.34     18.53 o 
   0   8  10     7117.67     7002.11    131.36 o 
   3   8  10      150.03      186.77     37.42 o 
  -8   9  10     1190.24     1270.64     77.82 o 
  -5   9  10     4308.06     4186.93    113.60 o 
  -2   9  10     1112.16     1006.86     41.31 o 
   1   9  10      203.70      142.68     20.12 o 
 -10  10  10     3798.82     3976.77    275.46 o 
  -7  10  10     3844.18     3748.53    129.83 o 
  -4  10  10     2440.83     2391.21     69.25 o 
  -1  10  10     3673.66     3709.30     97.95 o 
  -6  11  10     1731.41     1873.08     91.70 o 
  -3  11  10     5221.11     5211.95    126.58 o 
   0   1  11      209.05      226.07     13.88 o 
  -2   2  11     2372.91     2397.92     45.83 o 
   1   2  11     6124.46     6084.33     92.90 o 
  -4   3  11     1732.02     1713.43     41.09 o 
  -1   3  11      684.16      713.15     24.32 o 
   2   3  11     1730.47     1755.68     43.73 o 
  -6   4  11      440.10      428.95     27.11 o 
  -3   4  11     1038.24     1022.62     35.55 o 
   0   4  11      137.80      118.06     15.90 o 
   3   4  11      941.24      954.20     41.74 o 
  -8   5  11     2972.12     3062.88     83.46 o 
  -5   5  11       23.49       21.23     13.42 o 
  -2   5  11       89.77       81.60     15.61 o 
   1   5  11      327.98      388.22     25.92 o 
   4   5  11       80.75       46.59     21.64 o 
 -10   6  11      399.87      484.06     63.01 o 
  -7   6  11     1406.75     1534.06     52.50 o 
  -4   6  11     4276.93     4546.34     85.50 o 
  -1   6  11       26.37       27.76     14.81 o 
   2   6  11     1289.69     1380.64     49.10 o 
  -9   7  11      916.74      912.05     56.62 o 
  -6   7  11     1084.34     1248.33     52.68 o 
  -3   7  11     2186.36     2334.40     58.17 o 
   0   7  11     4826.34     5140.24    110.06 o 
  -8   8  11      450.62      451.99     61.69 o 
  -5   8  11      437.67      468.19     46.12 o 
  -2   8  11     2307.29     2514.78     60.98 o 
   1   8  11     1237.12     1224.92     53.45 o 
  -7   9  11      135.31      160.42     37.79 o 
  -4   9  11      215.69      221.01     27.89 o 
  -1   9  11      475.02      479.89     39.33 o 
  -6  10  11      502.21      397.39     57.93 o 
   0   0  12       18.87        4.91     21.81 o 
   1   1  12     1822.92     1805.67     44.07 o 
  -1   2  12     5390.67     5294.36     92.12 o 
   2   2  12     4466.73     4518.34     89.60 o 
  -3   3  12     7796.56     7737.09    128.53 o 
   0   3  12     3555.08     3499.34     68.10 o 
   3   3  12     9100.36     9050.97    172.52 o 
  -5   4  12     1779.96     1691.22     55.80 o 
  -2   4  12     8582.87     8136.67    139.08 o 
   1   4  12     4236.91     4354.96     93.82 o 
   4   4  12     1924.59     1785.99     73.39 o 
  -7   5  12     1266.16     1154.73     53.54 o 
  -4   5  12     2096.04     1949.63     65.28 o 
  -1   5  12      611.76      573.49     30.56 o 
   2   5  12     4108.30     4171.31    105.42 o 
  -6   6  12     2159.44     2118.82     94.02 o 
  -3   6  12     1012.61     1016.53     56.32 o 
   0   6  12      909.94      903.66     44.59 o 
  -5   7  12     1730.77     1767.22     71.83 o 
  -2   7  12     3960.66     3975.76    103.93 o 
  -4   8  12     2492.84     2659.62    176.26 o 
  -1   1  13     1009.26      924.81     46.39 o 
  -3   2  13       39.88       22.28     20.46 o 
   0   2  13       40.46       45.56     19.67 o 
  -5   3  13      782.81      709.37     53.97 o 
  -2   3  13     2712.07     2830.32    102.95 o 
   1   3  13       12.12       -3.85     25.66 o 
  -4   4  13     3166.61     3228.66    117.20 o 
  -1   4  13     2515.43     2784.06     97.06 o 
  -3   5  13      601.25      677.95     47.01 o 
   0   5  13     2687.45     2736.61    101.30 o 
                                                 
